# Supplementary material for: Integrated Metabolome and Transcriptome Analyses Reveal the Efficacy of Steroidal Saponins for Glucose and Lipid Metabolism in Hybrid Grouper (♀Epinephelus fuscoguttatus × ♂Epinephelus lanceolatu) Fed Higher-Lipid Diets
Source: Animals (Basel). 2023 Sep 12;13(18):2894. doi: 10.3390/ani13182894 (PMC10525917; doi:10.3390/ani13182894)
Supplement: Supplementary file 1 [file animals-13-02894-s001.zip]

Archive with 1 entries (1 files):
- animals-2548263-supplementary.pdf
